# Supplementary material for: Life Course Neighborhood Deprivation Effects on Body Mass Index: Quantifying the Importance of Selective Migration
Source: Int J Environ Res Public Health. 2021 Aug 6;18(16):8339. doi: 10.3390/ijerph18168339 (PMC8392830; doi:10.3390/ijerph18168339)
Supplement: Supplementary file 1 [file ijerph-18-08339-s001.zip]

Archive with 1 entries (1 files):
- ijerph-1282528-SI.pdf
